# Supplementary material for: Pd Nanoparticles Loaded on Cu Nanoplate Sensor for Ultrasensitive Detection of Dopamine
Source: Sensors (Basel). 2024 Sep 2;24(17):5702. doi: 10.3390/s24175702 (PMC11397903; doi:10.3390/s24175702)
Supplement: Supplementary file 1 [file sensors-24-05702-s001.zip]

Archive with 1 entries (1 files):
- sensors-3105186-supplementary.pdf
